# Supplementary material for: MOF negatively regulates estrogen receptor α signaling via CUL4B-mediated protein degradation in breast cancer
Source: Front Oncol. 2022 Sep 23;12:868866. doi: 10.3389/fonc.2022.868866 (PMC9539768; doi:10.3389/fonc.2022.868866)
Supplement: Supplementary file 2 [file Table_1.xlsx]

## Sheet: Suppl.Table 1 
Supplementary Table 1. Primers for qRT-PCR assays
Primer ID	Sequence5'-3'
MOF-F	CTGACCTGGGCAAGCTCAGCTA
MOF-R	CTGGGTGATGCTGGTCATCTGG
ERα-F	TCTGCCAAGGAGACTCGCTACT
ERα-R	CACAGGACCAGACTCCATAATGG
TFF1-F	TTTCGACGACACCGTTCGT
TFF1-R	GGAGGGACGTCGATGGTATTAG
CCND1-F	TGGAGGTCTGCGAGGAACAGAA
CCND1-R	TGCAGGCGGCTCTTTTTCA
GREB1-F	GGAAAATACCAAGCCCGGATT
GREB1-R	TCGTAATTGACTTCCTTCTGGTAC
GAPDH-F	AAGGAGTAAGACCCCTGGACCA
GAPDH-R	GCAACTGTGAGCAGGGGAGATT
CUL4A-F	TGAGCGGTTCGTCAACCTG
CUL4A-R	ACATGCTTTGCGATCAGTTCTG
CUL4B-F	CAAACGGCCTAGCCAAATCTT
CUL4B-R	CAGTTTTTGCCAGGTTTCATCTG
RNF31-F	GAGCCCCGAAACTACCTCAA
RNF31-R	CTTGACACCACGCCAGTAC
BRCA1-F	GAAACCGTGCCAAAAGACTTC
BRCA1-R	CCAAGGTTAGAGAGTTGGACAC
CHIP-F	AGCAGGGCAATCGTCTGTTC
CHIP-R	CAAGGCCCGGTTGGTGTAATA
MDM2-F	GGCAGGGGAGAGTGATACAGA
MDM2-R	GAAGCCAATTCTCACGAAGGG
