# Supplementary material for: MOF negatively regulates estrogen receptor α signaling via CUL4B-mediated protein degradation in breast cancer
Source: Front Oncol. 2022 Sep 23;12:868866. doi: 10.3389/fonc.2022.868866 (PMC9539768; doi:10.3389/fonc.2022.868866)
Supplement: Supplementary file 3 [file Table_2.xlsx]

## Sheet: Suppl. Table 2
Supplementary Table 2. Primers for ChIP-qPCR assays
Primer ID	Sequence5'-3'
TFF1-F	CCGGCCATCTCTCACTATGAA
TFF1-R	CCTTCCCGCCAGGGTAAATAC
CCND1-F	GCCAGACAACATTAGCCACA
CCND1-R	CCCATTTCTTAGCTGGGTCA
GREB1-F	GAAGGGCAGAGCTGATAACG
GREB1-R	GACCCAGTTGCCACACTTTT
